# Supplementary material for: Computational Strategies for Assessing Adverse Outcome Pathways: Hepatic Steatosis as a Case Study
Source: Int J Mol Sci. 2024 Oct 17;25(20):11154. doi: 10.3390/ijms252011154 (PMC11508863; doi:10.3390/ijms252011154)
Supplement: Supplementary file 1 [file ijms-25-11154-s001.zip]

Archive with 3 entries (2 files):
- ROrtegaVallbona_IJMS_AOPs_Review_SI_Rev1/
- ROrtegaVallbona_IJMS_AOPs_Review_SI_Rev1/Supplementary_Table_1_abbreviatures_AOP_network.xlsx
- ROrtegaVallbona_IJMS_AOPs_Review_SI_Rev1/Supplementary_Table_2_QSAR_examples_metrics.xlsx
