# Supplementary material for: Computational Strategies for Assessing Adverse Outcome Pathways: Hepatic Steatosis as a Case Study
Source: Int J Mol Sci. 2024 Oct 17;25(20):11154. doi: 10.3390/ijms252011154 (PMC11508863; doi:10.3390/ijms252011154)
Supplement: Supplementary file 1 [file ijms-25-11154-s001.zip › ROrtegaVallbona_IJMS_AOPs_Review_SI_Rev1/Supplementary_Table_1_abbreviatures_AOP_network.xlsx]

## Sheet: Hoja1
Abbreviation	Full Name
AhR	Aryl hydrocarbon Receptor
AKT2	AKT Serine/Threonine Kinase 2
AMPK	Adenosine Monophosphate-Activated Protein Kinase
CAR	Constitutive Androstane Receptor
CD36	Cluster of Differentiation 36
ChREBP	Carbohydrate-responsive element-binding Protein
CoA	Coenzyme A
CPT1A	Carnitine Palmitoyltransferase 1A
CYP450	Cytochrome P450
EC11	Enoyl-CoA Delta Isomerase 1
ER	Endoplasmic Reticulum
FA	Fatty Acid
FAS	Fas Cell Surface Death Receptor
FoxA2	Forkhead Box A2
FXR	Farnesoid X-Activated Receptor
GR	Glucorticoid Receptor
HMGCS2	Hydroxymethylglutaryl-CoA synthase 2
HNF4α	Hepatocyte Nuclear Factor 4-Alpha
HSD17B10	Hydroxysteroid 17-Beta Dehydrogenase 10
LDLR	Low Density Lipoprotein Receptor
LXR	Liver X Receptor
LXRα	Liver X Receptor Alpha
mTOR	Mechanistic Target of Rapamycin Kinase
NFR2	NFE2-Related Factor 2
NRF2	Nuclear Factor Erythroid 2-Related Factor 2
Peroxisomal AOX	Peroxisomal Acyl CoA Oxidase
PKC1	Protein Kinase C-like 1
PPARα	Peroxisome Proliferator Activated Receptor Alpha
PPARϐ	Peroxisome Proliferator Activated Receptor Beta
PPARγ	Peroxisome Proliferator Activated Receptor Gamma
PPARδ	Peroxisome Proliferator Activated Receptor Delta
PXR	Pregnane X Receptor
RAR	Retinoic Acid Receptor
ROX	MAX Network Transcriptional Repressor
SCD1	Stearoyl-CoA Desaturase 1
SHP	Nuclear Receptor Subfamily 0 Group B Member 2
SIRT1	Sirtuin 1
SREBF1	Sterol Regulatory Element Binding Transcription Factor 1
TG	Triglyceride
THRSP	Thyroid Hormone Responsive
VLDL	Very-Low-Density Lipoprotein
