# Supplementary material for: Computational Strategies for Assessing Adverse Outcome Pathways: Hepatic Steatosis as a Case Study
Source: Int J Mol Sci. 2024 Oct 17;25(20):11154. doi: 10.3390/ijms252011154 (PMC11508863; doi:10.3390/ijms252011154)
Supplement: Supplementary file 1 [file ijms-25-11154-s001.zip › ROrtegaVallbona_IJMS_AOPs_Review_SI_Rev1/Supplementary_Table_2_QSAR_examples_metrics.xlsx]

## Sheet: QSAR examples metrics
		Train					Test
Endpoint	MIE/KE/AO	Size	Acc.	Sens.	Spec.	Corr. Coef.	Size	Acc.	Sens.	Spec.	Corr. Coef.	Reference	Comments
PPARγ agonism	MIE	83				0.61	39				0.552	Al Sharif, 2017	q2 CV in Train; r2 in Test
LXR binding	MIE	78	0.86	0.93	0.79		19	0.79	0.8	0.78		Palczewska, 2019	7-fold cross-validation in Train
AhR agonism	MIE	1378	0.84	0.82	0.86		459	0.77	0.73	0.79		Goya-Jorge, 2020	average metrics from 5 models used for ensemble
GR antagonism	MIE							0.923	0.6	0.931		Kurosaki, 2020
GR agonism	MIE							0.888	0.577	0.905		Kurosaki, 2020
ERα antagonism	MIE							0.705	0.872	0.699		Kurosaki, 2020
AhR agonism	MIE							0.887	0.713	0.907		Kurosaki, 2020
PPARγ agonism	MIE							0.821	0.75	0.823		Kurosaki, 2020
PPARγ antagonism	MIE							0.798	0.786	0.798		Kurosaki, 2020
PPARδ agonism	MIE							0.949	0.615	0.954		Kurosaki, 2020
PPARδ antagonism	MIE							0.884	0.6	0.885		Kurosaki, 2020
FXR agonism	MIE							0.835	0.727	0.836		Kurosaki, 2020
FXR antagonism	MIE							0.577	0.933	0.565		Kurosaki, 2020
RXR agonism	MIE							0.951	0.235	0.964		Kurosaki, 2020
RAR agonism	MIE							0.746	0.8	0.742		Kurosaki, 2020
CAR agonism	MIE							0.81	0.826	0.808		Kurosaki, 2020
CAR antagonism	MIE							0.874	0.652	0.88		Kurosaki, 2020
PXR agonism	MIE							0.805	0.759	0.817		Kurosaki, 2020
PXR upregulation	MIE						146	0.86	0.94	0.75		Gadaleta, 2018	Performance of the consensus models in external validation in AD.
PXR downregulation	MIE						94	0.91	1	0.91		Gadaleta, 2018	Performance of the consensus models in external validation in AD.
LXR upregulation	MIE						74	0.86	0.4	0.9		Gadaleta, 2018	Performance of the consensus models in external validation in AD.
LXR downregulation	MIE						136	0.74	0.72	0.75		Gadaleta, 2018	Performance of the consensus models in external validation in AD.
NRF2 upregulation	MIE						94	0.79	0.81	0.78		Gadaleta, 2018	Performance of the consensus models in external validation in AD.
AhR upregulation	MIE						95	0.86	0.75	0.89		Gadaleta, 2018	Performance of the consensus models in external validation in AD.
AhR downregulation	MIE						107	0.66	1	0.64		Gadaleta, 2018	Performance of the consensus models in external validation in AD.
PPARγ upregulation	MIE						158	0.82	0.89	0.8		Gadaleta, 2018	Performance of the consensus models in external validation in AD.
PPARα upregulation	MIE						73	0.96	0.8	0.97		Gadaleta, 2018	Performance of the consensus models in external validation in AD.
Mitochondrial toxicity (overall)	KE		0.818	0.829	0.807			0.883	0.922	0.844		Tang, 2020	* balanced accuracy
Mitochondrial membrane potential	KE						761		0.73	0.91		Garcia de Lomana, 2023	Multi-task neural network with pseudolabels from cell painting
Mitochondrial toxicity	KE						761		0.82	0.88		Garcia de Lomana, 2023	Multi-task neural network with pseudolabels from cell painting
Fatty acids accumulation	KE	23	0.91	0.88	0.93							Ortega-Vallbona, 2024	Local QSAR trained on carboxilic acids
Hepatic steatosis	AO	207	0.705314	0.68932	0.721154							Coterill, 2020
Hepatic steatosis (drugs)	AO	100	0.8	0.77	0.85		65	0.85	NA	NA		Shin, 2020	Five fold cross validation in Train
Hepatic steatosis (drug metabolites)	AO	158	0.84	0.86	0.83		65	0.9	0.8	0.8		Shin, 2020	Five fold cross validation in Train
Hepatic steatosis	AO		0.64	0.54	0.74			0.7	0.64	0.76		Jain, 2021	* balanced accuracy
